# Supplementary material for: Transcriptional landscapes of emerging autoimmunity: transient aberrations in the targeted tissue’s extracellular milieu precede immune responses in Sjögren’s syndrome
Source: Arthritis Res Ther. 2013 Oct 31;15(5):R174. doi: 10.1186/ar4362 (PMC3978466; doi:10.1186/ar4362)
Supplement: Additional file 2 — All node parameters, LE genes and LE genes located in susceptibility regions Aec1 and Aec2 in tabular form. [file ar4362-S2.xls]

## Sheet: Supp_Table_01_Delaleu_et_all
GENE SET	STATE	BIOLOGICAL THEME	MCL CLUSTER	GS CATEGORY	COMPARISON C57BL/6	GS SIZE	FDR q-val	NOM p-val	TAGS %	OVERLAP 8 WEEKS	OVERLAP 12 WEEKS	OVERLAP 16 WEEKS	# LE GENES	% OF LE IN AEC1 & AEC2	LE GENES
GO_0035631 (CD40 RECEPTOR COMPLEX)	8 weeks enriched	1) Innate immunity	Cluster 01-01	EM-related	exclusive	11	0.025733	0.0216867	55				6	0	Birc2	Chuk	Ikbkb	Rnf31	Traf3	Traf6
BI_CD40 PATHWAY	8 weeks enriched	1) Innate immunity	Cluster 01-01	EM-associated	exclusive	13	0.00394041	<0.00000001	77				10	0	Chuk	Dusp1	Ikbkap	Ikbkb	Ikbkg	Nfkb1	Nfkbia	Rela	Traf3	Traf6
BI_MET PATHWAY	8 weeks enriched	1) Innate immunity	Cluster 01-01	EM-associated	exclusive	34	<0.00000001	<0.00000001	74				25	4	Acta1	Crk	Dock1	Fos	Gab1	Grb2	Itgb1	Jun	Map2k1	Mapk3	Mapk8	Met	Pak1	Pik3ca	Pik3r1	Pten	Ptk2	Ptk2b	Ptpn11	Pxn	Raf1	Rasa1	Sos1	Src	Stat3
BI_STRESS PATHWAY	8 weeks enriched	1) Innate immunity	Cluster 01-01	EM-associated	exclusive	25	0.00410317	<0.00000001	52				13	0	Casp2	Chuk	Ikbkb	Ikbkg	Jun	Map2k3	Map2k4	Map4k2	Mapk14	Rela	Ripk1	Tank	Tradd
BI_TOLL PATHWAY	8 weeks enriched	1) Innate immunity	Cluster 01-01	EM-associated	exclusive	31	0.000519282	<0.00000001	61				19	0	Cd14	Chuk	Fos	Ikbkb	Ikbkg	Irak1	Jun	Ly96	Map2k3	Map2k4	Map3k7	Mapk14	Mapk8	Rela	Tirap	Tlr3	Tlr4	Tollip	Traf6
GO_0002756 (MYD88-INDEPENDENT TOLL-LIKE RECEPTOR SIGNALING PATHWAY)	8 weeks enriched	1) Innate immunity	Cluster 01-01	EM-associated	exclusive	61	4.09975e-05	<0.00000001	54				33	3.0303	Atf2	Chuk	Dusp3	Fos	Ikbkb	Ikbke	Ikbkg	Irak1	Irf3	Jun	Ly96	Map2k1	Map2k3	Map2k4	Map2k7	Map3k7	Mapk14	Mapk3	Mapk8	Mapkapk3	Mef2a	Mef2c	Nfkb2	Nfkbib	Rela	Ripk1	Rps6ka3	Rps6ka5	Tab3	Tbk1	Tlr4	Traf6	Ubc
NC_IL1-MEDIATED SIGNALING EVENTS	8 weeks enriched	1) Innate immunity	Cluster 01-01	EM-associated	exclusive	32	0.00644818	<0.00000001	50				16	6.25	Casp1	Chuk	Ikbkb	Ikbkg	Irak1	Jun	Map3k7	Pik3ca	Pik3r1	Prkcz	Rela	Sqstm1	Tollip	Traf6	Ube2n	Ube2v1
NC_TNF RECEPTOR SIGNALING PATHWAY	8 weeks enriched	1) Innate immunity	Cluster 01-01	EM-associated	reciprocal	46	0.000403178	<0.00000001	50				23	4.34783	Bag4	Birc2	Birc3	Chuk	Cyld	Ikbkb	Ikbkg	Madd	Map2k3	Map2k7	Map3k7	Map4k2	Map4k3	Nfkb1	Prkci	Prkcz	Rela	Rffl	Ripk1	Smpd2	Sqstm1	Stat1	Tradd
NC_TRAIL SIGNALING PATHWAY	8 weeks enriched	1) Innate immunity	Cluster 01-01	EM-associated	exclusive	24	0.000334179	<0.00000001	63				15	13.3333	Cflar	Chuk	Dap3	Ikbkb	Ikbkg	Map2k4	Mapk3	Mapk8	Pik3ca	Pik3cb	Pik3r1	Pik3r2	Pik3r3	Ripk1	Tradd
RE_ACTIVATED TLR4 SIGNALLING	8 weeks enriched	1) Innate immunity	Cluster 01-01	EM-associated	reciprocal	48	0.000814552	<0.00000001	54				26	0	Atf2	Chuk	Dusp3	Fos	Ikbkb	Irak1	Irf3	Jun	Map2k1	Map2k3	Map2k4	Map2k7	Map3k7	Mapk14	Mapk3	Mapk8	Mapkapk3	Mef2a	Mef2c	Nfkb2	Ppp2cb	Rela	Rps6ka3	Rps6ka5	Tab3	Traf6
RE_MYD88 CASCADE INITIATED ON PLASMA MEMBRANE	8 weeks enriched	1) Innate immunity	Cluster 01-01	EM-associated	reciprocal	46	0.00055687	<0.00000001	54				25	0	Atf2	Chuk	Dusp3	Fos	Ikbkb	Irak1	Jun	Map2k1	Map2k3	Map2k4	Map2k7	Map3k7	Mapk14	Mapk3	Mapk8	Mapkapk3	Mef2a	Mef2c	Nfkb2	Ppp2cb	Rela	Rps6ka3	Rps6ka5	Tab3	Traf6
RE_MYD88 DEPENDENT CASCADE INITIATED ON ENDOSOME	8 weeks enriched	1) Innate immunity	Cluster 01-01	EM-associated	reciprocal	49	0.00161761	<0.00000001	51				25	0	Atf2	Chuk	Dusp3	Fos	Ikbkb	Irak1	Jun	Map2k1	Map2k3	Map2k4	Map2k7	Map3k7	Mapk14	Mapk3	Mapk8	Mapkapk3	Mef2a	Mef2c	Nfkb2	Ppp2cb	Rela	Rps6ka3	Rps6ka5	Tab3	Traf6
RE_MYD88-INDEPENDENT CASCADE INITIATED ON PLASMA MEMBRANE	8 weeks enriched	1) Innate immunity	Cluster 01-01	EM-associated	reciprocal	48	0.00045632	<0.00000001	54				26	0	Atf2	Chuk	Dusp3	Fos	Ikbkb	Irak1	Irf3	Jun	Map2k1	Map2k3	Map2k4	Map2k7	Map3k7	Mapk14	Mapk3	Mapk8	Mapkapk3	Mef2a	Mef2c	Nfkb2	Ppp2cb	Rela	Rps6ka3	Rps6ka5	Tab3	Traf6
RE_MYD88:MAL CASCADE INITIATED ON PLASMA MEMBRANE	8 weeks enriched	1) Innate immunity	Cluster 01-01	EM-associated	reciprocal	46	0.000715342	<0.00000001	54				25	0	Atf2	Chuk	Dusp3	Fos	Ikbkb	Irak1	Jun	Map2k1	Map2k3	Map2k4	Map2k7	Map3k7	Mapk14	Mapk3	Mapk8	Mapkapk3	Mef2a	Mef2c	Nfkb2	Ppp2cb	Rela	Rps6ka3	Rps6ka5	Tab3	Traf6
RE_NFKB AND MAP KINASES ACTIVATION MEDIATED BY TLR4 SIGNALING REPERTOIRE	8 weeks enriched	1) Innate immunity	Cluster 01-01	EM-associated	reciprocal	46	0.000818727	<0.00000001	54				25	0	Atf2	Chuk	Dusp3	Fos	Ikbkb	Irak1	Jun	Map2k1	Map2k3	Map2k4	Map2k7	Map3k7	Mapk14	Mapk3	Mapk8	Mapkapk3	Mef2a	Mef2c	Nfkb2	Ppp2cb	Rela	Rps6ka3	Rps6ka5	Tab3	Traf6
RE_P75NTR SIGNALS VIA NF-KB	8 weeks enriched	1) Innate immunity	Cluster 01-01	EM-associated	exclusive	11	0.00436338	0.00251256	73				8	25	Ikbkb	Irak1	Nfkbia	Ngf	Prkci	Rela	Sqstm1	Traf6
RE_RIG-I/MDA5 MEDIATED INDUCTION OF IFN-ALPHA/BETA PATHWAYS	8 weeks enriched	1) Innate immunity	Cluster 01-01	EM-associated	exclusive	14	0.000333318	0.00248756	64				9	0	Chuk	Ifih1	Ikbkb	Irf3	Mavs	Nfkb2	Rela	Ripk1	Tbk1
RE_TOLL LIKE RECEPTOR 10 (TLR10) CASCADE	8 weeks enriched	1) Innate immunity	Cluster 01-01	EM-associated	reciprocal	46	0.00116819	<0.00000001	54				25	0	Atf2	Chuk	Dusp3	Fos	Ikbkb	Irak1	Jun	Map2k1	Map2k3	Map2k4	Map2k7	Map3k7	Mapk14	Mapk3	Mapk8	Mapkapk3	Mef2a	Mef2c	Nfkb2	Ppp2cb	Rela	Rps6ka3	Rps6ka5	Tab3	Traf6
RE_TOLL LIKE RECEPTOR 2 CASCADE	8 weeks enriched	1) Innate immunity	Cluster 01-01	EM-associated	reciprocal	47	0.00140184	<0.00000001	53				25	0	Atf2	Chuk	Dusp3	Fos	Ikbkb	Irak1	Jun	Map2k1	Map2k3	Map2k4	Map2k7	Map3k7	Mapk14	Mapk3	Mapk8	Mapkapk3	Mef2a	Mef2c	Nfkb2	Ppp2cb	Rela	Rps6ka3	Rps6ka5	Tab3	Traf6
RE_TOLL LIKE RECEPTOR 3 (TLR3) CASCADE	8 weeks enriched	1) Innate immunity	Cluster 01-01	EM-associated	reciprocal	52	0.000119342	<0.00000001	56				29	0	Atf2	Chuk	Dusp3	Fos	Ikbkb	Irak1	Irf3	Jun	Map2k1	Map2k3	Map2k4	Map2k7	Map3k7	Mapk14	Mapk3	Mapk8	Mapkapk3	Mef2a	Mef2c	Nfkb2	Ppp2cb	Rela	Ripk1	Rps6ka3	Rps6ka5	Tab3	Tbk1	Tlr3	Traf6
RE_TOLL LIKE RECEPTOR 4 (TLR4) CASCADE	8 weeks enriched	1) Innate immunity	Cluster 01-01	EM-associated	reciprocal	49	0.000278992	<0.00000001	55				27	0	Atf2	Cd14	Chuk	Dusp3	Fos	Ikbkb	Irak1	Irf3	Jun	Map2k1	Map2k3	Map2k4	Map2k7	Map3k7	Mapk14	Mapk3	Mapk8	Mapkapk3	Mef2a	Mef2c	Nfkb2	Ppp2cb	Rela	Rps6ka3	Rps6ka5	Tab3	Traf6
RE_TOLL LIKE RECEPTOR 5 (TLR5) CASCADE	8 weeks enriched	1) Innate immunity	Cluster 01-01	EM-associated	reciprocal	46	0.000945795	<0.00000001	54				25	0	Atf2	Chuk	Dusp3	Fos	Ikbkb	Irak1	Jun	Map2k1	Map2k3	Map2k4	Map2k7	Map3k7	Mapk14	Mapk3	Mapk8	Mapkapk3	Mef2a	Mef2c	Nfkb2	Ppp2cb	Rela	Rps6ka3	Rps6ka5	Tab3	Traf6
RE_TOLL LIKE RECEPTOR 7/8 (TLR7/8) CASCADE	8 weeks enriched	1) Innate immunity	Cluster 01-01	EM-associated	reciprocal	49	0.00173196	<0.00000001	51				25	0	Atf2	Chuk	Dusp3	Fos	Ikbkb	Irak1	Jun	Map2k1	Map2k3	Map2k4	Map2k7	Map3k7	Mapk14	Mapk3	Mapk8	Mapkapk3	Mef2a	Mef2c	Nfkb2	Ppp2cb	Rela	Rps6ka3	Rps6ka5	Tab3	Traf6
RE_TOLL LIKE RECEPTOR 9 (TLR9) CASCADE	8 weeks enriched	1) Innate immunity	Cluster 01-01	EM-associated	reciprocal	51	0.000570074	<0.00000001	53				27	0	Atf2	Chuk	Dusp3	Fos	Ikbkb	Irak1	Jun	Map2k1	Map2k3	Map2k4	Map2k7	Map3k7	Mapk14	Mapk3	Mapk8	Mapkapk3	Mef2a	Mef2c	Nfkb2	Pik3c3	Pik3r4	Ppp2cb	Rela	Rps6ka3	Rps6ka5	Tab3	Traf6
RE_TOLL LIKE RECEPTOR TLR1:TLR2 CASCADE	8 weeks enriched	1) Innate immunity	Cluster 01-01	EM-associated	reciprocal	46	0.000832974	<0.00000001	54				25	0	Atf2	Chuk	Dusp3	Fos	Ikbkb	Irak1	Jun	Map2k1	Map2k3	Map2k4	Map2k7	Map3k7	Mapk14	Mapk3	Mapk8	Mapkapk3	Mef2a	Mef2c	Nfkb2	Ppp2cb	Rela	Rps6ka3	Rps6ka5	Tab3	Traf6
RE_TOLL LIKE RECEPTOR TLR6:TLR2 CASCADE	8 weeks enriched	1) Innate immunity	Cluster 01-01	EM-associated	reciprocal	47	0.00119431	<0.00000001	53				25	0	Atf2	Chuk	Dusp3	Fos	Ikbkb	Irak1	Jun	Map2k1	Map2k3	Map2k4	Map2k7	Map3k7	Mapk14	Mapk3	Mapk8	Mapkapk3	Mef2a	Mef2c	Nfkb2	Ppp2cb	Rela	Rps6ka3	Rps6ka5	Tab3	Traf6
RE_TOLL RECEPTOR CASCADES	8 weeks enriched	1) Innate immunity	Cluster 01-01	EM-associated	reciprocal	59	0.000106721	<0.00000001	54				32	0	Atf2	Cd14	Chuk	Dusp3	Fos	Ikbkb	Irak1	Irf3	Jun	Map2k1	Map2k3	Map2k4	Map2k7	Map3k7	Mapk14	Mapk3	Mapk8	Mapkapk3	Mef2a	Mef2c	Nfkb2	Pik3c3	Pik3r4	Ppp2cb	Rela	Ripk1	Rps6ka3	Rps6ka5	Tab3	Tbk1	Tlr3	Traf6
RE_TRAF6 MEDIATED INDUCTION OF NFKB AND MAP KINASES UPON TLR7/8 OR 9 ACTIVATION	8 weeks enriched	1) Innate immunity	Cluster 01-01	EM-associated	reciprocal	49	0.00186651	<0.00000001	51				25	0	Atf2	Chuk	Dusp3	Fos	Ikbkb	Irak1	Jun	Map2k1	Map2k3	Map2k4	Map2k7	Map3k7	Mapk14	Mapk3	Mapk8	Mapkapk3	Mef2a	Mef2c	Nfkb2	Ppp2cb	Rela	Rps6ka3	Rps6ka5	Tab3	Traf6
RE_TRAF6 MEDIATED INDUCTION OF PROINFLAMMATORY CYTOKINES	8 weeks enriched	1) Innate immunity	Cluster 01-01	EM-associated	reciprocal	48	0.000902315	<0.00000001	54				26	0	Atf2	Chuk	Dusp3	Fos	Ikbkb	Irak1	Jun	Map2k1	Map2k3	Map2k4	Map2k7	Map3k7	Mapk14	Mapk3	Mapk8	Mapkapk3	Mef2a	Mef2c	Nfkb2	Ppp2cb	Rela	Rps6ka3	Rps6ka5	Tab3	Tlr3	Traf6
RE_VIRAL DSRNA:TLR3:TRIF COMPLEX ACTIVATES RIP1	8 weeks enriched	1) Innate immunity	Cluster 01-01	EM-associated	exclusive	18	0.00314322	<0.00000001	56				10	0	Chuk	Ikbkb	Irak1	Map3k7	Nfkb2	Rela	Ripk1	Tab3	Tlr3	Traf6
GO_0001772 (IMMUNOLOGICAL SYNAPSE)	8 weeks enriched	1) Innate immunity	Cluster 01-02	EM-related	exclusive	14	0.011733	0.0121065	36				5	0	Arhgdia	Bcl10	Dlg1	Dusp3	Ptprj
GO_0050856 (REGULATION OF T CELL RECEPTOR SIGNALING PATHWAY)	8 weeks enriched	1) Innate immunity	Cluster 01-02	EM-associated	exclusive	14	0.00480732	<0.00000001	50				7	0	Bcl10	Cblb	Dusp3	Elf1	Malt1	Pawr	Ptprj
GO_0005901 (CAVEOLA)	8 weeks enriched	2) Insr / Igfr1 signaling	Cluster 02	EM-related	exclusive	59	0.0450053	0.0179028	29			16 weeks depleted	17	5.88235	Abca1	Adrb2	Cbl	Cln3	Ctsb	Dlc1	Flot1	Flot2	Hdac6	Hk1	Igf1r	Insr	Irs1	Slc2a1	Sorbs1	Src	Tsc2
GO_0008286 (INSULIN RECEPTOR SIGNALING PATHWAY)	8 weeks enriched	2) Insr / Igfr1 signaling	Cluster 02	EM-associated	reciprocal	54	0.000153692	<0.00000001	54				29	10.3448	Adipor1	Akt1	Akt2	Bcar1	Eif4ebp2	Enpp1	Foxo3	Grb14	Grb2	Inppl1	Insr	Irs1	Phip	Pik3r1	Pik3r2	Pik3r3	Prkca	Prkcd	Prkcz	Ptpra	Ptpre	Rela	Shc1	Sik2	Sorbs1	Src	Srebf1	Tsc2	Zfp106
GO_0031669 (CELLULAR RESPONSE TO NUTRIENT LEVELS)	8 weeks enriched	2) Insr / Igfr1 signaling	Cluster 02	EM-associated	exclusive	60	0.00894719	<0.00000001	52				31	6.45161	Abca1	Atg12	Atg13	Atg16l1	Atg3	Atg4c	Atg5	Atg9a	Becn1	Chmp1a	Cln3	Ctsd	Eif2ak4	Gas6	Hdac6	Hspa5	Jun	Map1lc3a	Mll5	Mtor	Nbr1	Npc1	Ogt	Pik3c3	Psen1	Rptor	Slc2a1	Srebf1	Tnrc6a	Vdr	Wrn
GO_0043560 (INSULIN RECEPTOR SUBSTRATE BINDING)	8 weeks enriched	2) Insr / Igfr1 signaling	Cluster 02	EM-associated	exclusive	10	0.0013453	<0.00000001	90				9	11.1111	Grb2	Igf1r	Insr	Jak2	Pik3ca	Pik3cb	Pik3r1	Prkcd	Ptpn11
GO_0046626 (REGULATION OF INSULIN RECEPTOR SIGNALING PATHWAY)	8 weeks enriched	2) Insr / Igfr1 signaling	Cluster 02	EM-associated	exclusive	24	0.00496959	<0.00000001	54				13	15.3846	Adipor1	Enpp1	Grb14	Inppl1	Irs1	Prkca	Prkcd	Prkcz	Ptpre	Rela	Sik2	Src	Tsc2
NC_E-CADHERIN SIGNALING IN KERATINOCYTES	8 weeks enriched	2) Insr / Igfr1 signaling	Cluster 02	EM-associated	reciprocal	20	0.000558543	<0.00000001	60				12	16.6667	Akt1	Akt2	Ctnna1	Ctnnd1	Jup	Pik3ca	Pik3r1	Pip5k1a	Plcg1	Src	Vasp	Zyx
NC_INSULIN PATHWAY	8 weeks enriched	2) Insr / Igfr1 signaling	Cluster 02	EM-associated	reciprocal	42	<0.00000001	<0.00000001	62				26	11.5385	Akt1	Akt2	Cbl	Exoc1	Exoc3	Exoc5	Exoc6	Foxo3	Grb14	Grb2	Hras1	Insr	Irs1	Pdpk1	Pik3ca	Pik3r1	Prkcz	Ptpn11	Ptpra	Rapgef1	Rasa1	Sgk1	Shc1	Sorbs1	Sos1	Trip10
GO_0009925 (BASAL PLASMA MEMBRANE)	8 weeks enriched	3) Focal adhesion & motility	Cluster 03-01	EM-related	exclusive	30	0.0123107	0.00542005	50				15	0	Cldn4	Col17a1	Dlg1	Dst	Erbb2	Erbb2ip	Itgb1	Itgb4	Lama3	Met	Myo1c	Plec	Slco2b1	Slco3a1	Trf
GO_0031581 (HEMIDESMOSOME ASSEMBLY)	8 weeks enriched	3) Focal adhesion & motility	Cluster 03-01	EM-associated	exclusive	11	0.00249172	<0.00000001	73				8	25	Col17a1	Itgb4	Krt14	Krt5	Lama3	Lamb3	Lamc2	Plec
NC_A6B1 AND A6B4 INTEGRIN SIGNALING	8 weeks enriched	3) Focal adhesion & motility	Cluster 03-01	EM-associated	reciprocal	42	0.00502639	<0.00000001	55				23	17.3913	Akt1	Cd9	Col17a1	Egf	Erbb2	Erbb3	Grb2	Hras1	Itgb1	Lama3	Lamb2	Lamb3	Lamc2	Met	Pik3ca	Pik3r1	Prkca	Sfn	Shc1	Ywhab	Ywhag	Ywhah	Ywhaz
GO_0005924 (CELL-SUBSTRATE ADHERENS JUNCTION)	8 weeks enriched	3) Focal adhesion & motility	Cluster 03-02	EM-related	exclusive	82	0.000558948	<0.00000001	39			16 weeks depleted	32	12.5	Actn1	Afap1	Bcar1	Dlc1	Ebag9	Enah	Epb4.1l5	Ephx2	Flnb	Git1	Itgb1	Keap1	Lims2	Lpp	Luc7l3	Nexn	Pak1	Pdlim7	Plec	Ptk2	Pxn	Rfwd2	Sorbs1	Syne2	Tenc1	Tln1	Tns1	Tns4	Vasp	Vcl	Zfp384	Zyx
GO_0005925 (FOCAL ADHESION)	8 weeks enriched	3) Focal adhesion & motility	Cluster 03-02	EM-related	reciprocal	77	0.000400506	<0.00000001	40			16 weeks depleted	31	12.9032	Actn1	Afap1	Bcar1	Dlc1	Ebag9	Enah	Epb4.1l5	Ephx2	Flnb	Git1	Itgb1	Keap1	Lims2	Lpp	Luc7l3	Pak1	Pdlim7	Plec	Ptk2	Pxn	Rfwd2	Sorbs1	Syne2	Tenc1	Tln1	Tns1	Tns4	Vasp	Vcl	Zfp384	Zyx
GO_0016323 (BASOLATERAL PLASMA MEMBRANE)	8 weeks enriched	3) Focal adhesion & motility	Cluster 03-02	EM-related	exclusive	222	0.00452093	<0.00000001	32				71	5.6338	Abcc1	Actn1	Adam9	Afap1	Ank3	Ap2a1	Arrb1	Arrb2	Atp7a	Bcar1	Bsnd	Cadm1	Cftr	Col17a1	Ddr1	Dlc1	Dlg1	Dsp	Dst	Ebag9	Enah	Epb4.1l5	Epcam	Ephx2	Erbb2	Erbb2ip	Erbb3	Flnb	Git1	Hsp90aa1	Hsp90ab1	Itgb1	Jup	Kcnq1	Keap1
GO_0030055 (CELL-SUBSTRATE JUNCTION)	8 weeks enriched	3) Focal adhesion & motility	Cluster 03-02	EM-related	exclusive	88	0.00021913	<0.00000001	41			16 weeks depleted	36	11.1111	Actn1	Afap1	Bcar1	Col17a1	Dlc1	Dst	Ebag9	Enah	Epb4.1l5	Ephx2	Erbb2ip	Flnb	Git1	Itgb1	Keap1	Lama3	Lims2	Lpp	Luc7l3	Nexn	Pak1	Pdlim7	Plec	Ptk2	Pxn	Rfwd2	Sorbs1	Syne2	Tenc1	Tln1	Tns1	Tns4	Vasp	Vcl	Zfp384
BI_ECM PATHWAY	8 weeks enriched	3) Focal adhesion & motility	Cluster 03-02	EM-associated	reciprocal	20	<0.00000001	<0.00000001	75				15	13.3333	Arhgap5	Gsn	Itgb1	Map2k1	Mapk3	Mylk	Pik3ca	Pik3r1	Ptk2	Pxn	Raf1	Rock1	Shc1	Src	Tln1
BI_INTEGRIN PATHWAY	8 weeks enriched	3) Focal adhesion & motility	Cluster 03-02	EM-associated	reciprocal	34	<0.00000001	<0.00000001	65			16 weeks depleted	22	9.09091	Acta1	Actn1	Bcar1	Bcr	Capn1	Capns1	Grb2	Itgb1	Jun	Map2k1	Mapk3	Ppp1r12b	Ptk2	Pxn	Raf1	Rock1	Shc1	Sos1	Src	Tln1	Vcl	Zyx
BI_MCALPAIN PATHWAY	8 weeks enriched	3) Focal adhesion & motility	Cluster 03-02	EM-associated	exclusive	22	0.00117317	<0.00000001	64				14	7.14286	Acta1	Capn1	Capn2	Capns1	Egf	Itgb1	Mapk3	Mylk	Prkar1a	Prkar1b	Prkar2a	Ptk2	Pxn	Tln1
BI_PTEN PATHWAY	8 weeks enriched	3) Focal adhesion & motility	Cluster 03-02	EM-associated	reciprocal	16	<0.00000001	<0.00000001	94				15	13.3333	Akt1	Bcar1	Cdkn1b	Grb2	Ilk	Itgb1	Mapk3	Pdk2	Pdpk1	Pik3ca	Pik3r1	Pten	Ptk2	Shc1	Sos1
BI_UCALPAIN PATHWAY	8 weeks enriched	3) Focal adhesion & motility	Cluster 03-02	EM-associated	exclusive	15	0.005685	0.00236407	60				9	0	Acta1	Actn1	Capn1	Capns1	Itgb1	Ptk2	Pxn	Src	Tln1
GO_0017166 (VINCULIN BINDING)	8 weeks enriched	3) Focal adhesion & motility	Cluster 03-02	EM-associated	exclusive	10	0.0082085	0.00484261	60				6	0	Actn1	Ctnna1	Dlc1	Pxn	Synm	Tln1
GO_0030027 (LAMELLIPODIUM)	8 weeks enriched	3) Focal adhesion & motility	Cluster 03-02	EM-associated	reciprocal	77	0.000214994	<0.00000001	55				42	16.6667	Abi1	Abi2	Actr3	Akt1	Akt2	Als2	Amot	Arpc3	Bcar1	Capzb	Cdk5	Ctnna1	Ctnnd1	Cttn	Cyfip1	Dbnl	Enah	Fat1	Fgd4	Gsn	Inppl1	Myo10	Myo9b	Nckap1	Nf2	Pik3ca	Pip5k1a	Pld1	Ptk2	Ptprm	Pxn	Rac1	Rdx	Scyl3	Slc39a6
KE_05100 (BACTERIAL INVASION OF EPITHELIAL CELLS)	8 weeks enriched	3) Focal adhesion & motility	Cluster 03-02	EM-associated	exclusive	69	0.00220442	<0.00000001	51				35	5.71429	Arpc1a	Arpc1b	Arpc3	Arpc4	Arpc5l	Bcar1	Cbl	Cblb	Cblc	Cd2ap	Cdc42	Cltb	Cltc	Crk	Ctnna1	Cttn	Dnm1l	Dnm2	Dock1	Gab1	Ilk	Itgb1	Met	Pik3ca	Pik3cb	Pik3r1	Pik3r2	Pik3r3	Ptk2	Pxn	Rac1	Shc1	Src	Vcl	Wasl
NC_ALPHA4 BETA1 INTEGRIN SIGNALING EVENTS	8 weeks enriched	3) Focal adhesion & motility	Cluster 03-02	EM-associated	exclusive	31	0.000259744	<0.00000001	68				21	4.7619	Abi1	Bcar1	Cd14	Cd81	Crk	Dock1	Git1	Igsf8	Itgb1	Jam2	Prkar1a	Prkar1b	Ptk2b	Ptpra	Pxn	Rac1	Spp1	Src	Thbs1	Tln1	Ywhaz
NC_E-CADHERIN SIGNALING IN THE NASCENT ADHERENS JUNCTION	8 weeks enriched	3) Focal adhesion & motility	Cluster 03-02	EM-associated	reciprocal	35	4.11765e-05	<0.00000001	60				21	4.7619	Abi1	Akt1	Ap1m1	Ccnd1	Crk	Ctnna1	Ctnnd1	Cttn	Dlg1	Iqgap1	Jup	Nckap1	Nme1	Pik3ca	Pik3r1	Pip5k1c	Rac1	Rapgef1	Src	Tjp1	Vav2
NC_INTEGRIN-LINKED KINASE SIGNALING	8 weeks enriched	3) Focal adhesion & motility	Cluster 03-02	EM-associated	reciprocal	43	0.00050184	<0.00000001	56				24	12.5	2900073G15Rik	Actn1	Akt1	Arhgef6	Arhgef7	Ccnd1	Cdc37	Diap1	Git2	Hsp90aa1	Ilk	Ilkap	Iqgap1	Jun	Lims2	Parp1	Ppp1r12a	Ppp1r14a	Pxn	Rac1	Rictor	Tns1	Xpo1	Zyx
NC_SIGNALING EVENTS MEDIATED BY FOCAL ADHESION KINASE	8 weeks enriched	3) Focal adhesion & motility	Cluster 03-02	EM-associated	reciprocal	57	<0.00000001	<0.00000001	68			16 weeks depleted	39	7.69231	Acta1	Actn1	Arhgap26	Arhgef11	Arhgef7	Bcar1	Capn2	Ccnd1	Crk	Dock1	Git2	Grb2	Grb7	Grlf1	Itgav	Itgb1	Itgb5	Jun	Map2k1	Map2k4	Mapk8	Mapk8ip3	Pak1	Pik3ca	Pik3r1	Plcg1	Pxn	Rac1	Raf1	Rapgef1	Rasa1	Rock2	Rras	Sos1	Src
GO_0005938 (CELL CORTEX)	8 weeks enriched	3) Focal adhesion & motility	Cluster 03-03	EM-related	exclusive	145	0.0348864	<0.00000001	36				52	11.5385	Actn1	Actn4	Add3	Capza1	Capza2	Cd2ap	Clasp1	Clasp2	Cnksr1	Ctgf	Cttn	Cytip	Daxx	Dbnl	Dstn	Epb4.1	Exoc6	Exoc8	Flna	Gipc1	Gm2a	Itch	Itgb4	Itpr2	Lamc2	Lancl2	Lasp1	Llgl1	Macf1	Map2k1	Mapre1	Mark2	Myo9b	Ndfip1	Nedd4
GO_0032587 (RUFFLE MEMBRANE)	8 weeks enriched	3) Focal adhesion & motility	Cluster 03-03	EM-related	exclusive	11	0.00589003	0.00242131	64				7	42.8571	Arhgef2	Epb4.1l5	Myo6	Pip5k1a	Plekha1	Synj2	Tpm1
GO_0001726 (RUFFLE)	8 weeks enriched	3) Focal adhesion & motility	Cluster 03-03	EM-associated	exclusive	65	4.01252e-05	<0.00000001	51				33	12.1212	Acap2	Amot	Arhgap1	Arhgef2	Bcar1	Cd2ap	Cttn	Dbnl	Epb4.1l5	Eps8l2	Ezr	Frmd4b	Inpp5j	Myo6	Myo9b	Nf2	Palld	Pdlim7	Pip5k1a	Plekha1	Rab34	Rab5a	Rasa1	Rdx	S100a6	Sh2b1	Synj2	Tesc	Tln1	Tmod3	Tnfrsf12a	Tpm1	Trpm7
GO_0005884 (ACTIN FILAMENT)	8 weeks enriched	3) Focal adhesion & motility	Cluster 03-03	EM-associated	exclusive	47	0.00289984	<0.00000001	51				24	4.16667	Acta1	Afap1	Amot	Cd2ap	Dlc1	Ezr	Fermt2	Fkbp15	Flna	Gng12	Myo1c	Myo6	Myo9b	Palld	Prkcz	Rac3	Shroom2	Tmod3	Tmsb15l	Tpm1	Tpm3	Vcl	Vps11	Vps16
GO_0031941 (FILAMENTOUS ACTIN)	8 weeks enriched	3) Focal adhesion & motility	Cluster 03-03	EM-associated	exclusive	20	0.00678004	<0.00000001	60				12	8.33333	Cd2ap	Fermt2	Myo1c	Myo6	Myo9b	Prkcz	Rac3	Shroom2	Tmod3	Tmsb15l	Tpm1	Tpm3
GO_0005911 (CELL-CELL JUNCTION)	8 weeks enriched	4) Cell-cell junctions & cytoskeleton organization	Cluster 04	EM-related	exclusive	218	0.00816739	<0.00000001	29			16 weeks depleted	63	9.52381	9030425E11Rik	Abi2	Actn1	Add3	Ahnak	Amot	Anxa5	Apc	Arhgap17	Ash1l	Cadm1	Cgn	Cldn7	Ctnna1	Ctnnd1	Dlg1	Dlg5	Dsc2	Dsg2	Dsp	Epcam	F11r	Gja1	Inadl	Itgb1	Jam2	Jup	Keap1	Krit1	Lama3	Ldb1	Lin7c	Marveld2	Micall2	Mllt4
GO_0005913 (CELL-CELL ADHERENS JUNCTION)	8 weeks enriched	4) Cell-cell junctions & cytoskeleton organization	Cluster 04	EM-related	exclusive	48	0.000125107	<0.00000001	46			16 weeks depleted	22	4.54545	Abi2	Actn1	Ctnna1	Ctnnd1	Dlg1	Dlg5	Dsc2	Dsp	Gja1	Jup	Keap1	Lama3	Lmo7	Mllt4	Ptprm	Scrib	Shroom2	Sorbs1	Spna2	Tjp1	Vcl	Zyx
GO_0005923 (TIGHT JUNCTION)	8 weeks enriched	4) Cell-cell junctions & cytoskeleton organization	Cluster 04	EM-related	exclusive	80	0.0205313	0.00288184	33			16 weeks depleted	26	11.5385	9030425E11Rik	Amot	Apc	Arhgap17	Ash1l	Cgn	Cldn7	Epcam	F11r	Inadl	Jam2	Lin7c	Marveld2	Micall2	Mpdz	Mpp5	Mpp7	Mtdh	Ocln	Prkcz	Shroom2	Strn	Synpo	Tjap1	Tjp1	Tjp2
GO_0014704 (INTERCALATED DISC)	8 weeks enriched	4) Cell-cell junctions & cytoskeleton organization	Cluster 04	EM-related	exclusive	24	0.0353345	0.00514139	42				10	10	Actn1	Anxa5	Dsp	Gja1	Itgb1	Jup	Pak1	Ptk2	Spna2	Vcl
GO_0016327 (APICOLATERAL PLASMA MEMBRANE)	8 weeks enriched	4) Cell-cell junctions & cytoskeleton organization	Cluster 04	EM-related	exclusive	94	0.0116089	<0.00000001	51			16 weeks depleted	48	10.4167	9030425E11Rik	Amot	Amotl2	Apc	Arhgap17	Arhgef2	Ash1l	Cdh1	Cgn	Cldn23	Cldn3	Cldn4	Cldn7	Crb3	Ctnna1	Ctnnd1	Epcam	F11r	Fzd6	Igsf5	Inadl	Jam2	Jup	Kifc3	Lin7c	Magi1	Marveld2	Micall2	Mpdz	Mpp5	Mpp7	Mtdh	Ocln	Pard3	Plekha7
GO_0016328 (LATERAL PLASMA MEMBRANE)	8 weeks enriched	4) Cell-cell junctions & cytoskeleton organization	Cluster 04	EM-related	exclusive	24	0.0172803	0.0112676	38			16 weeks depleted	9	0	Akap7	Apc	Dlg1	Dsg2	Epcam	Erbb3	Jup	Pkd1	Spna2
GO_0030057 (DESMOSOME)	8 weeks enriched	4) Cell-cell junctions & cytoskeleton organization	Cluster 04	EM-related	exclusive	15	0.0240229	0.00722892	40				6	16.6667	Dsc2	Dsg2	Dsp	Jup	Pkp1	Pnn
GO_0030864 (CORTICAL ACTIN CYTOSKELETON)	8 weeks enriched	4) Cell-cell junctions & cytoskeleton organization	Cluster 04	EM-related	exclusive	25	0.0279308	0.00475059	48				12	0	Actn1	Dstn	Lancl2	Lasp1	Llgl1	Ppp1r9a	Scnn1a	Shroom2	Spna2	Spnb2	Spnb3	Utrn
GO_0043296 (APICAL JUNCTION COMPLEX)	8 weeks enriched	4) Cell-cell junctions & cytoskeleton organization	Cluster 04	EM-related	exclusive	92	0.00913227	<0.00000001	33			16 weeks depleted	30	10	9030425E11Rik	Amot	Apc	Arhgap17	Ash1l	Cgn	Cldn7	Ctnna1	Ctnnd1	Epcam	F11r	Inadl	Jam2	Jup	Lin7c	Marveld2	Micall2	Mpdz	Mpp5	Mpp7	Mtdh	Ocln	Prkcz	Shroom2	Shroom3	Strn	Synpo	Tjap1	Tjp1	Tjp2
GO_0044291 (CELL-CELL CONTACT ZONE)	8 weeks enriched	4) Cell-cell junctions & cytoskeleton organization	Cluster 04	EM-related	exclusive	24	0.0280106	0.0107527	42				10	10	Actn1	Anxa5	Dsp	Gja1	Itgb1	Jup	Pak1	Ptk2	Spna2	Vcl
GO_0001725 (STRESS FIBER)	8 weeks enriched	4) Cell-cell junctions & cytoskeleton organization	Cluster 04	EM-associated	reciprocal	39	0.000102452	<0.00000001	59				23	8.69565	Acta1	Actn1	Actn4	Amot	Anxa2	Dlc1	Enah	Fermt2	Flnb	Ilk	Myh11	Myh14	Palld	Pdlim7	Ptpn11	Sept7	Sorbs1	Synpo	Tmsb15l	Tpm1	Tpm3	Vcl	Zyx
GO_0030865 (CORTICAL CYTOSKELETON ORGANIZATION)	8 weeks enriched	4) Cell-cell junctions & cytoskeleton organization	Cluster 04	EM-associated	exclusive	17	0.00246549	0.002457	59				10	0	Actn1	Coro1c	Dlg1	Ehd2	Epb4.1	Epb4.1l1	Epb4.1l2	Llgl1	Synpo	Tln1
GO_0032432 (ACTIN FILAMENT BUNDLE)	8 weeks enriched	4) Cell-cell junctions & cytoskeleton organization	Cluster 04	EM-associated	reciprocal	41	4.02935e-05	<0.00000001	59				24	8.33333	Acta1	Actn1	Actn4	Amot	Anxa2	Dlc1	Enah	Fermt2	Flnb	Ilk	Micall2	Myh11	Myh14	Palld	Pdlim7	Ptpn11	Sept7	Sorbs1	Synpo	Tmsb15l	Tpm1	Tpm3	Vcl	Zyx
GO_0042641 (ACTOMYOSIN)	8 weeks enriched	4) Cell-cell junctions & cytoskeleton organization	Cluster 04	EM-associated	reciprocal	44	3.07149e-05	<0.00000001	57				25	12	Acta1	Actn1	Actn4	Amot	Anxa2	Dlc1	Enah	Fermt2	Flnb	Hdac4	Ilk	Kat2b	Myh11	Myh14	Palld	Pdlim7	Ptpn11	Sept7	Sorbs1	Synpo	Tmsb15l	Tpm1	Tpm3	Vcl	Zyx
GO_0045216 (CELL-CELL JUNCTION ORGANIZATION)	8 weeks enriched	4) Cell-cell junctions & cytoskeleton organization	Cluster 04	EM-associated	exclusive	38	0.00151419	<0.00000001	63				24	12.5	Ccm2	Cd9	Cdc42	Cdh1	Crb3	Ctnna1	Dsp	Gnpat	Itgb1	Jup	Kifc3	Mpz	Nf2	Numb	Pard3	Plekha7	Prkci	Rac1	Shroom2	Smad7	Tgfb1	Tgfb2	Tgfb3	Vcl
KE_04520 (ADHERENS JUNCTION)	8 weeks enriched	4) Cell-cell junctions & cytoskeleton organization	Cluster 04	EM-associated	exclusive	73	0.000332818	<0.00000001	56				41	4.87805	Actn1	Actn4	Baiap2	Cdc42	Cdh1	Crebbp	Ctnna1	Ctnnd1	Erbb2	Farp2	Fgfr1	Igf1r	Insr	Iqgap1	Lmo7	Map3k7	Mapk3	Met	Mllt4	Nlk	Pard3	Ptpn6	Ptprj	Ptprm	Pvrl2	Pvrl4	Rac1	Rac3	Smad2	Smad4	Snai2	Sorbs1	Src	Ssx2ip	Tcf7l1
GO_0005581 (COLLAGEN)	8 weeks depleted	1) Deceleration of ECM turnover	Cluster 01-01	EM-related	exclusive	26	0.000952653	<0.00000001	38		12 weeks depleted		10	0	Col1a1	Col1a2	Col2a1	Col3a1	Col4a1	Col4a5	Col5a1	Col5a2	Col5a3	Col9a1
GO_0005583 (FIBRILLAR COLLAGEN)	8 weeks depleted	1) Deceleration of ECM turnover	Cluster 01-01	EM-related	exclusive	13	0.000174646	<0.00000001	54				7	0	Col1a1	Col1a2	Col2a1	Col3a1	Col5a1	Col5a2	Col5a3
BI_INTRINSIC PATHWAY	8 weeks depleted	1) Deceleration of ECM turnover	Cluster 01-01	EM-associated	exclusive	22	0.012414	<0.00000001	73				16	31.25	Col4a1	Col4a2	Col4a3	Col4a5	Col4a6	F10	F12	F2	F8	F9	Fga	Fgb	Fgg	Klkb1	Proc	Serpinc1
GO_0030199 (COLLAGEN FIBRIL ORGANIZATION)	8 weeks depleted	1) Deceleration of ECM turnover	Cluster 01-01	EM-associated	exclusive	25	0.00869205	<0.00000001	52				13	0	Acan	Col11a1	Col11a2	Col1a1	Col1a2	Col2a1	Col3a1	Col5a1	Col5a2	Foxc2	Lmx1b	Plod3	Serpinh1
PF_00093 (VON WILLEBRAND FACTOR TYPE C DOMAIN)	8 weeks depleted	1) Deceleration of ECM turnover	Cluster 01-01	EM-associated	exclusive	27	0.0138554	0.00161812	70				19	5.26316	Bmper	Chrdl1	Chrdl2	Col1a1	Col2a1	Col3a1	Col5a2	Ecm2	Fras1	Nell1	Nell2	Nov	Pxdn	Sspo	Thbs2	Vwc2l	Vwce	Wisp1	Wisp2
PF_01391 (COLLAGEN TRIPLE HELIX REPEAT (20 COPIES))	8 weeks depleted	1) Deceleration of ECM turnover	Cluster 01-01	EM-associated	exclusive	75	0.000262829	<0.00000001	65				49	6.12245	C1ql2	C1ql3	C1qtnf1	C1qtnf2	C1qtnf3	C1qtnf6	C1qtnf7	Col10a1	Col11a1	Col11a2	Col12a1	Col13a1	Col14a1	Col15a1	Col19a1	Col1a1	Col1a2	Col23a1	Col24a1	Col25a1	Col2a1	Col3a1	Col4a1	Col4a2	Col4a3	Col4a5	Col4a6	Col5a1	Col5a2	Col5a3	Col6a1	Col6a2	Col6a3	Col6a4	Col8a2
PF_01410 (FIBRILLAR COLLAGEN C-TERMINAL DOMAIN)	8 weeks depleted	1) Deceleration of ECM turnover	Cluster 01-01	EM-associated	exclusive	11	9.22186e-05	<0.00000001	64				7	0	Col1a1	Col1a2	Col2a1	Col3a1	Col5a1	Col5a2	Col5a3
RE_NCAM1 INTERACTIONS	8 weeks depleted	1) Deceleration of ECM turnover	Cluster 01-01	EM-associated	exclusive	20	<0.00000001	<0.00000001	55				11	9.09091	Cntn2	Col1a1	Col1a2	Col2a1	Col3a1	Col4a1	Col5a1	Col5a2	Col6a1	Col6a2	Gdnf
GO_0005578 (PROTEINACEOUS EXTRACELLULAR MATRIX)	8 weeks depleted	1) Deceleration of ECM turnover	Cluster 01-02	EM-related	exclusive	284	0.0170496	<0.00000001	48				136	5.88235	Acan	Ache	Adamts12	Adamts16	Adamts19	Adamts20	Adamts5	Adamts7	Adamts8	Adamts9	Adamtsl1	Adamtsl2	Alb	Ambn	Amelx	Angptl4	Aspn	Clec3b	Col10a1	Col11a1	Col11a2	Col12a1	Col14a1	Col15a1	Col1a1	Col1a2	Col24a1	Col2a1	Col3a1	Col4a1	Col4a2	Col4a5	Col4a6	Col5a1	Col5a2
GO_0031012 (EXTRACELLULAR MATRIX)	8 weeks depleted	1) Deceleration of ECM turnover	Cluster 01-02	EM-related	exclusive	320	0.00346571	<0.00000001	50				159	6.91824	A930038C07Rik	Acan	Ache	Adamts12	Adamts16	Adamts19	Adamts20	Adamts5	Adamts7	Adamts8	Adamts9	Adamtsl1	Adamtsl2	Ahsg	Alb	Ambn	Amelx	Angptl4	Aspn	Bmp7	Clec3b	Col10a1	Col11a1	Col11a2	Col12a1	Col14a1	Col15a1	Col1a1	Col1a2	Col24a1	Col2a1	Col3a1	Col4a1	Col4a2	Col4a5
PF_00045 (HEMOPEXIN)	8 weeks depleted	1) Deceleration of ECM turnover	Cluster 01-02	EM-associated	exclusive	20	0.0152684	<0.00000001	70				14	0	Hpx	Mmp10	Mmp11	Mmp13	Mmp14	Mmp16	Mmp19	Mmp1a	Mmp1b	Mmp2	Mmp20	Mmp8	Mmp9	Vtn
PF_00090 (THROMBOSPONDIN TYPE 1 DOMAIN)	8 weeks depleted	1) Deceleration of ECM turnover	Cluster 01-02	EM-associated	exclusive	54	0.0437251	0.00156006	57				31	3.22581	Adamts12	Adamts16	Adamts19	Adamts20	Adamts3	Adamts5	Adamts6	Adamts7	Adamts8	Adamts9	Adamtsl1	Adamtsl2	Bai2	Bai3	C6	C8b	Hmcn1	Nov	Papln	Rspo1	Spon2	Sspo	Thbs2	Thsd1	Thsd4	Thsd7a	Unc5c	Unc5d	Wisp1	Wisp2	Wisp3
PF_00413 (MATRIXIN)	8 weeks depleted	1) Deceleration of ECM turnover	Cluster 01-02	EM-associated	exclusive	19	0.0249592	0.00166667	74				14	0	Mmp10	Mmp11	Mmp13	Mmp14	Mmp16	Mmp19	Mmp1a	Mmp1b	Mmp2	Mmp20	Mmp23	Mmp7	Mmp8	Mmp9
GO_0043205 (FIBRIL)	8 weeks depleted	1) Deceleration of ECM turnover	null	EM-related	exclusive	10	0.0330156	0.00174825	60				6	0	Fbn1	Fbn2	Mfap2	Slc1a3	Snca	Thsd4
GO_0005921 (GAP JUNCTION)	8 weeks depleted	2) Gap junctions	Cluster 02	EM-related	exclusive	26	0.0436986	0.00672269	58				15	13.3333	Calb2	Gja10	Gja5	Gja8	Gjb2	Gjb3	Gjb4	Gjb5	Gjb6	Gjc3	Gjd2	Gjd4	Gje1	Mip	Panx3
GO_0005922 (CONNEXON COMPLEX)	8 weeks depleted	2) Gap junctions	Cluster 02	EM-related	exclusive	18	0.0171595	<0.00000001	67				12	16.6667	Gja10	Gja5	Gja8	Gjb2	Gjb3	Gjb4	Gjb5	Gjb6	Gjc3	Gjd2	Gjd4	Gje1
PF_00029 (CONNEXIN)	8 weeks depleted	2) Gap junctions	Cluster 02	EM-associated	exclusive	18	0.015352	0.00160514	67				12	16.6667	Gja10	Gja5	Gja8	Gjb2	Gjb3	Gjb4	Gjb5	Gjb6	Gjc3	Gjd2	Gjd4	Gje1
PF_10582 (GAP JUNCTION CHANNEL PROTEIN CYSTEINE-RICH DOMAIN)	8 weeks depleted	2) Gap junctions	Cluster 02	EM-associated	exclusive	18	0.0176992	0.00160514	67				12	16.6667	Gja10	Gja5	Gja8	Gjb2	Gjb3	Gjb4	Gjb5	Gjb6	Gjc3	Gjd2	Gjd4	Gje1
GO_0008328 (IONOTROPIC GLUTAMATE RECEPTOR COMPLEX)	8 weeks depleted	3) Neurotransmission	Cluster 03	EM-related	exclusive	19	0.02853	0.00165563	89				17	11.7647	Cnih2	Cnih3	Dlg4	Gria1	Gria2	Gria4	Grik1	Grik2	Grik4	Grik5	Grin1	Grin2a	Grin2b	Grin2c	Grin2d	Grin3a	Shisa9
GO_0004970 (IONOTROPIC GLUTAMATE RECEPTOR ACTIVITY)	8 weeks depleted	3) Neurotransmission	Cluster 03	EM-associated	exclusive	18	0.00847894	<0.00000001	89				16	6.25	Gria1	Gria2	Gria3	Gria4	Grid2	Grik1	Grik2	Grik3	Grik4	Grik5	Grin1	Grin2a	Grin2b	Grin2c	Grin2d	Grin3a
GO_0005230 (EXTRACELLULAR LIGAND-GATED ION CHANNEL ACTIVITY)	8 weeks depleted	3) Neurotransmission	Cluster 03	EM-associated	exclusive	62	<0.00000001	<0.00000001	89				55	9.09091	Chrna1	Chrna2	Chrna3	Chrna5	Chrna6	Chrna7	Chrna9	Chrnb1	Chrnb2	Chrnb3	Chrnb4	Chrnd	Chrne	Chrng	Gabra1	Gabra2	Gabra3	Gabra4	Gabra5	Gabra6	Gabrb1	Gabrb2	Gabrb3	Gabrd	Gabrg1	Gabrg2	Gabrg3	Gabrq	Gabrr1	Gabrr2	Glra1	Glra2	Glra3	Glra4	Glrb
GO_0005231 (EXCITATORY EXTRACELLULAR LIGAND-GATED ION CHANNEL ACTIVITY)	8 weeks depleted	3) Neurotransmission	Cluster 03	EM-associated	exclusive	44	0.00049503	<0.00000001	84				37	10.8108	Chrna1	Chrna2	Chrna3	Chrna5	Chrna6	Chrna7	Chrna9	Chrnb1	Chrnb2	Chrnb3	Chrnb4	Chrnd	Chrne	Chrng	Glra1	Glra2	Glra3	Gria1	Gria2	Gria3	Gria4	Grid2	Grik1	Grik2	Grik4	Grik5	Grin1	Grin2a	Grin2b	Grin2c	Grin2d	Htr3a	Htr3b	P2rx1	P2rx3
GO_0005234 (EXTRACELLULAR-GLUTAMATE-GATED ION CHANNEL ACTIVITY)	8 weeks depleted	3) Neurotransmission	Cluster 03	EM-associated	exclusive	16	0.0143692	<0.00000001	88				14	7.14286	Gria1	Gria2	Gria3	Gria4	Grid2	Grik1	Grik2	Grik4	Grik5	Grin1	Grin2a	Grin2b	Grin2c	Grin2d
GO_0008066 (GLUTAMATE RECEPTOR ACTIVITY)	8 weeks depleted	3) Neurotransmission	Cluster 03	EM-associated	exclusive	26	0.000920323	<0.00000001	88				23	4.34783	Gabbr1	Gria1	Gria2	Gria3	Gria4	Grid2	Grik1	Grik2	Grik3	Grik4	Grik5	Grin1	Grin2a	Grin2b	Grin2c	Grin2d	Grin3a	Grm1	Grm2	Grm3	Grm5	Grm7	Grm8
GO_0015276 (LIGAND-GATED ION CHANNEL ACTIVITY)	8 weeks depleted	3) Neurotransmission	Cluster 03	EM-associated	reciprocal	102	0.00763534	<0.00000001	78				80	11.25	Accn1	Accn2	Accn3	Accn5	Chrna1	Chrna2	Chrna3	Chrna5	Chrna6	Chrna7	Chrna9	Chrnb1	Chrnb2	Chrnb3	Chrnb4	Chrnd	Chrne	Chrng	Clca5	Cnga4	Cngb3	Gabra1	Gabra2	Gabra3	Gabra4	Gabra5	Gabra6	Gabrb1	Gabrb2	Gabrb3	Gabrd	Gabrg1	Gabrg2	Gabrg3	Gabrq
GO_0022834 (LIGAND-GATED CHANNEL ACTIVITY)	8 weeks depleted	3) Neurotransmission	Cluster 03	EM-associated	exclusive	102	0.00879356	<0.00000001	78				80	11.25	Accn1	Accn2	Accn3	Accn5	Chrna1	Chrna2	Chrna3	Chrna5	Chrna6	Chrna7	Chrna9	Chrnb1	Chrnb2	Chrnb3	Chrnb4	Chrnd	Chrne	Chrng	Clca5	Cnga4	Cngb3	Gabra1	Gabra2	Gabra3	Gabra4	Gabra5	Gabra6	Gabrb1	Gabrb2	Gabrb3	Gabrd	Gabrg1	Gabrg2	Gabrg3	Gabrq
GO_0051971 (POSITIVE REGULATION OF TRANSMISSION OF NERVE IMPULSE)	8 weeks depleted	3) Neurotransmission	Cluster 03	EM-associated	exclusive	50	0.0453921	0.00156986	62				31	12.9032	Camk2b	Cartpt	Cckbr	Ccl2	Chrnb2	Drd1a	Egfr	Gfap	Gip	Gria2	Gria4	Grik1	Grin2b	Htr6	Ifng	Il6	Itga2	Lama2	Lgi1	Ncs1	Nmu	Nr2e1	Oxt	Oxtr	Ptgs2	Slc1a3	Snca	Tacr1	Tnf	Tnr	Uts2
PF_00060 (LIGAND-GATED ION CHANNEL)	8 weeks depleted	3) Neurotransmission	Cluster 03	EM-associated	exclusive	18	0.00822539	<0.00000001	89				16	6.25	Gria1	Gria2	Gria3	Gria4	Grid2	Grik1	Grik2	Grik3	Grik4	Grik5	Grin1	Grin2a	Grin2b	Grin2c	Grin2d	Grin3a
PF_01094 (RECEPTOR FAMILY LIGAND BINDING REGION)	8 weeks depleted	3) Neurotransmission	Cluster 03	EM-associated	exclusive	42	0.00109343	<0.00000001	81				34	5.88235	Casr	Gabbr1	Gprc2a-rs5	Gria1	Gria2	Gria3	Gria4	Grid2	Grik1	Grik2	Grik3	Grik4	Grik5	Grin1	Grin2a	Grin2b	Grin2c	Grin2d	Grm1	Grm2	Grm3	Grm5	Grm7	Grm8	Gucy2c	Gucy2e	Gucy2g	Npr1	Npr3	Tas1r1	Tas1r2	Vmn2r10	Vmn2r84	Vmn2r88
GO_0005581 (COLLAGEN)	12 weeks depleted	1) Collagen I & III	null	EM-related	exclusive	26	<0.00000001	<0.00000001	46	8 weeks depleted			12	8.33333	Col11a2	Col1a1	Col1a2	Col3a1	Col4a1	Col4a2	Col4a4	Col4a5	Col5a2	Col9a1	Lox	Tnxb
GO_0009897 (EXTERNAL SIDE OF PLASMA MEMBRANE)	16 weeks enriched	1) Adaptive immunity	Cluster 01	EM-related	exclusive	202	0.00352698	<0.00000001	33				67	16.4179	5830411N06Rik	Ace	Aqp4	Btla	Ccl19	Ccr4	Ccr7	Cd19	Cd2	Cd200r4	Cd209b	Cd22	Cd244	Cd274	Cd28	Cd4	Cd40	Cd48	Cd5	Cd69	Cd74	Cd79a	Cd79b	Cd83	Cd86	Cd8a	Cd8b1	Cr2	Ctla4	Cxcl10	Cxcl12	Cxcl9	Cxcr3	Cxcr4	Fas
BI_TCYTOTOXIC PATHWAY	16 weeks enriched	1) Adaptive immunity	Cluster 01	EM-associated	exclusive	11	<0.00000001	<0.00000001	100				11	27.2727	Cd2	Cd28	Cd3d	Cd3e	Cd3g	Cd8a	Icam1	Itgal	Itgb2	Ptprc	Thy1
BI_THELPER PATHWAY	16 weeks enriched	1) Adaptive immunity	Cluster 01	EM-associated	exclusive	11	<0.00000001	<0.00000001	100				11	27.2727	Cd2	Cd28	Cd3d	Cd3e	Cd3g	Cd4	Icam1	Itgal	Itgb2	Ptprc	Thy1
KE_04672 (INTESTINAL IMMUNE NETWORK FOR IGA PRODUCTION)	16 weeks enriched	1) Adaptive immunity	Cluster 01	EM-associated	exclusive	40	<0.00000001	<0.00000001	60				24	16.6667	Aicda	Cd28	Cd40	Cd40lg	Cd86	Cxcl12	Cxcr4	H2-Ab1	H2-DMa	H2-DMb2	H2-Eb1	H2-Oa	H2-Ob	Icos	Icosl	Il2	Il4	Itga4	Itgb7	Madcam1	Tnfrsf13b	Tnfrsf13c	Tnfrsf17	Tnfsf13b
KE_05320 (AUTOIMMUNE THYROID DISEASE)	16 weeks enriched	1) Adaptive immunity	Cluster 01	EM-associated	exclusive	44	<0.00000001	<0.00000001	55				24	16.6667	Cd28	Cd40	Cd40lg	Cd86	Cga	Ctla4	Fas	H2-Ab1	H2-DMa	H2-DMb2	H2-Eb1	H2-M3	H2-Oa	H2-Ob	H2-Q7	H2-Q8	Ifna1	Ifna5	Ifna9	Il2	Il4	Tg	Tpo	Tshb
KE_05340 (PRIMARY IMMUNODEFICIENCY)	16 weeks enriched	1) Adaptive immunity	Cluster 01	EM-associated	exclusive	34	<0.00000001	<0.00000001	59				20	10	Aicda	Btk	Cd19	Cd3d	Cd3e	Cd4	Cd40	Cd79a	Cd8a	Cd8b1	Ciita	Icos	Il2rg	Il7r	Lck	Ptprc	Rag2	Tnfrsf13b	Tnfrsf13c	Zap70
RE_IMMUNOREGULATORY INTERACTIONS BETWEEN A LYMPHOID AND A NON-LYMPHOID CELL	16 weeks enriched	1) Adaptive immunity	Cluster 01	EM-associated	exclusive	32	0.000935066	<0.00000001	56				18	16.6667	Cd200r4	Cd247	Cd3d	Cd3g	Cd40	Cd8a	Cd8b1	Fcgr2b	Hcst	Icam1	Icam2	Ifitm1	Itgb7	Klrg1	Klrk1	Madcam1	Sell	Vcam1
GO_0005892 (NICOTINIC ACETYLCHOLINE-GATED RECEPTOR-CHANNEL COMPLEX)	16 weeks enriched	2) Neurotransmission (partial reversal)	Cluster 02	EM-related	exclusive	16	0.0117461	0.0653846	88				14	21.4286	Chrna1	Chrna3	Chrna4	Chrna5	Chrna6	Chrna7	Chrna9	Chrnb1	Chrnb2	Chrnb3	Chrnb4	Chrnd	Chrne	Chrng
GO_0030594 (NEUROTRANSMITTER RECEPTOR ACTIVITY)	16 weeks enriched	2) Neurotransmission (partial reversal)	Cluster 02	EM-associated	exclusive	57	0.00122732	<0.00000001	68				39	5.12821	Anxa9	Brs3	Cckbr	Chrm4	Chrna1	Chrna4	Chrna7	Chrnb4	Drd1a	Drd2	Drd3	Gabra2	Galr2	Galr3	Gpr143	Gpr83	Grin3b	Htr7	Kiss1r	Mc2r	Mrgpra1	Mrgpra4	Nmbr	Nmur1	Nmur2	Npffr2	Npy1r	Ntsr1	Ntsr2	Ppyr1	Prokr2	Sstr1	Sstr2	Sstr4	Sstr5
GO_0042165 (NEUROTRANSMITTER BINDING)	16 weeks enriched	2) Neurotransmission (partial reversal)	Cluster 02	EM-associated	exclusive	70	<0.00000001	<0.00000001	73				51	5.88235	Ache	Anxa9	Brs3	Cckbr	Chrm4	Chrna1	Chrna4	Chrna7	Chrnb1	Chrnb3	Chrnb4	Chrnd	Drd1a	Drd2	Drd3	Gabra2	Galr2	Galr3	Gpr143	Gpr83	Grin1	Grin2a	Grin2b	Grin2d	Grin3a	Grin3b	Htr7	Kiss1r	Mc2r	Mrgpra1	Mrgpra4	Nmbr	Nmur1	Nmur2	Npffr2
PF_02931 (NEUROTRANSMITTER-GATED ION-CHANNEL LIGAND BINDING DOMAIN)	16 weeks enriched	2) Neurotransmission (partial reversal)	Cluster 02	EM-associated	exclusive	40	0.00729404	<0.00000001	88				35	8.57143	Chrna1	Chrna3	Chrna4	Chrna5	Chrna6	Chrna7	Chrna9	Chrnb1	Chrnb2	Chrnb3	Chrnb4	Chrnd	Chrne	Chrng	Gabra2	Gabra3	Gabra4	Gabra6	Gabrb1	Gabrb2	Gabrb3	Gabrd	Gabre	Gabrg1	Gabrg2	Gabrg3	Gabrp	Gabrq	Gabrr1	Gabrr2	Glra1	Glra2	Glra3	Glra4	Htr3b
PF_02932 (NEUROTRANSMITTER-GATED ION-CHANNEL TRANSMEMBRANE REGION)	16 weeks enriched	2) Neurotransmission (partial reversal)	Cluster 02	EM-associated	exclusive	40	0.00743721	<0.00000001	88				35	8.57143	Chrna1	Chrna3	Chrna4	Chrna5	Chrna6	Chrna7	Chrna9	Chrnb1	Chrnb2	Chrnb3	Chrnb4	Chrnd	Chrne	Chrng	Gabra2	Gabra3	Gabra4	Gabra6	Gabrb1	Gabrb2	Gabrb3	Gabrd	Gabre	Gabrg1	Gabrg2	Gabrg3	Gabrp	Gabrq	Gabrr1	Gabrr2	Glra1	Glra2	Glra3	Glra4	Htr3b
GO_0005911 (CELL-CELL JUNCTION)	16 weeks depleted	1) Focal adhesion & cell-cell junctions (partial reversal)	Cluster 01	EM-related	exclusive	218	0.00316211	<0.00000001	38	8 weeks enriched			83	10.8434	2310057J16Rik	Add3	Amotl1	Ankrd23	Anxa5	Arhgef2	B4galt1	Cdc42bpa	Cdh1	Cgn	Cgnl1	Cldn1	Cldn10	Cldn23	Cldn3	Cldn4	Cldn7	Cldn8	Clic4	Crb3	Ctnna1	Ctnnd1	Cxadr	Dag1	Dpp4	Dsc2	Epcam	F11r	Gja1	Gjb1	Gjb2	Igsf5	Ilk	Inadl	Itgb1
GO_0005913 (CELL-CELL ADHERENS JUNCTION)	16 weeks depleted	1) Focal adhesion & cell-cell junctions (partial reversal)	Cluster 01	EM-related	exclusive	48	0.022553	0.01373	54	8 weeks enriched			26	0	2310057J16Rik	Cdh1	Ctnna1	Ctnnb1	Ctnnd1	Dag1	Dlg5	Dsc2	Gja1	Itga6	Jup	Keap1	Kifc3	Lama3	Mllt4	Pard3	Pgm5	Pkp3	Plekha7	Pvrl2	Shroom2	Spna2	Ssx2ip	Tjp1	Tln2	Vcl
GO_0005923 (TIGHT JUNCTION)	16 weeks depleted	1) Focal adhesion & cell-cell junctions (partial reversal)	Cluster 01	EM-related	exclusive	80	0.00135884	<0.00000001	46	8 weeks enriched			37	13.5135	Amotl1	Arhgef2	Cgn	Cgnl1	Cldn1	Cldn10	Cldn23	Cldn3	Cldn4	Cldn7	Cldn8	Crb3	Cxadr	Epcam	F11r	Igsf5	Inadl	Jam2	Lin7c	Magi1	Magi3	Marveld2	Micall2	Mpp5	Mpp7	Ocln	Pard3	Pard6a	Pard6g	Pmp22	Prkcz	Rab13	Sympk	Synpo	Tjp1
GO_0005924 (CELL-SUBSTRATE ADHERENS JUNCTION)	16 weeks depleted	1) Focal adhesion & cell-cell junctions (partial reversal)	Cluster 01	EM-related	exclusive	82	0.00160832	<0.00000001	46	8 weeks enriched			38	7.89474	Arhgef7	Cald1	Cav1	Cdh1	Dag1	Dlc1	Ebag9	Enah	Epb4.1l5	Fhl2	Flnb	Git1	Hic2	Ilk	Irf2	Itgb1	Itgb5	Jub	Lims1	Lpp	Mdc1	Nexn	Pak1	Parva	Pgm5	Ptk2	Pxn	Rfwd2	Sdc1	Sdc4	Syne2	Tenc1	Tgfb1i1	Tln2	Tns4
GO_0005925 (FOCAL ADHESION)	16 weeks depleted	1) Focal adhesion & cell-cell junctions (partial reversal)	Cluster 01	EM-related	exclusive	77	0.015476	<0.00000001	48	8 weeks enriched			37	8.10811	Arhgef7	Cald1	Cav1	Cdh1	Dag1	Dlc1	Ebag9	Enah	Epb4.1l5	Fhl2	Flnb	Git1	Hic2	Ilk	Irf2	Itgb1	Itgb5	Jub	Lims1	Lpp	Mdc1	Pak1	Parva	Pgm5	Ptk2	Pxn	Rfwd2	Sdc1	Sdc4	Syne2	Tenc1	Tgfb1i1	Tln2	Tns4	Trip6
GO_0016327 (APICOLATERAL PLASMA MEMBRANE)	16 weeks depleted	1) Focal adhesion & cell-cell junctions (partial reversal)	Cluster 01	EM-related	exclusive	94	0.00830656	<0.00000001	48	8 weeks enriched			45	11.1111	2310057J16Rik	Amotl1	Arhgef2	Cdh1	Cgn	Cgnl1	Cldn1	Cldn10	Cldn23	Cldn3	Cldn4	Cldn7	Cldn8	Crb3	Ctnna1	Ctnnd1	Cxadr	Epcam	F11r	Fzd6	Igsf5	Inadl	Jam2	Jup	Kifc3	Lin7c	Magi1	Magi3	Marveld2	Micall2	Mpp5	Mpp7	Ocln	Pard3	Pard6a
GO_0016328 (LATERAL PLASMA MEMBRANE)	16 weeks depleted	1) Focal adhesion & cell-cell junctions (partial reversal)	Cluster 01	EM-related	exclusive	24	0.0394286	0.0101138	42	8 weeks enriched			10	0	Akap7	Cdh1	Cldn1	Cldn4	Epcam	Erbb3	Gjb2	Jup	Myo1c	Spna2
GO_0030055 (CELL-SUBSTRATE JUNCTION)	16 weeks depleted	1) Focal adhesion & cell-cell junctions (partial reversal)	Cluster 01	EM-related	exclusive	88	0.0101125	<0.00000001	48	8 weeks enriched			42	7.14286	Arhgef7	Cald1	Cav1	Cdh1	Col17a1	Dag1	Dlc1	Dst	Ebag9	Enah	Epb4.1l5	Erbb2ip	Fhl2	Flnb	Git1	Hic2	Ilk	Irf2	Itgb1	Itgb5	Jub	Lama3	Lims1	Lpp	Mdc1	Nexn	Pak1	Parva	Pgm5	Ptk2	Pxn	Rfwd2	Sdc1	Sdc4	Syne2
GO_0043296 (APICAL JUNCTION COMPLEX)	16 weeks depleted	1) Focal adhesion & cell-cell junctions (partial reversal)	Cluster 01	EM-related	exclusive	92	0.00883239	<0.00000001	48	8 weeks enriched			44	11.3636	2310057J16Rik	Amotl1	Arhgef2	Cdh1	Cgn	Cgnl1	Cldn1	Cldn10	Cldn23	Cldn3	Cldn4	Cldn7	Cldn8	Crb3	Ctnna1	Ctnnd1	Cxadr	Epcam	F11r	Igsf5	Inadl	Jam2	Jup	Kifc3	Lin7c	Magi1	Magi3	Marveld2	Micall2	Mpp5	Mpp7	Ocln	Pard3	Pard6a	Pard6g
BI_INTEGRIN PATHWAY	16 weeks depleted	1) Focal adhesion & cell-cell junctions (partial reversal)	Cluster 01	EM-associated	exclusive	34	0.00932587	0.00120627	56	8 weeks enriched			19	5.26316	Bcr	Capn1	Capns1	Cav1	Crkl	Itga1	Itgb1	Jun	Map2k1	Map2k2	Mapk1	Mapk3	Mapk8	Ppp1r12b	Ptk2	Pxn	Raf1	Src	Vcl
GO_0007044 (CELL-SUBSTRATE JUNCTION ASSEMBLY)	16 weeks depleted	1) Focal adhesion & cell-cell junctions (partial reversal)	Cluster 01	EM-associated	exclusive	39	0.0261068	0.00230947	67				26	23.0769	Arhgap6	Cd151	Col17a1	Dlc1	Epb4.1l5	Fn1	Itga6	Itgb3	Itgb4	Jub	Krt14	Krt5	Lama3	Lamb3	Lamc1	Lamc2	Pdpk1	Plec	Ptprk	Pxn	Sdc4	Smad3	Taok2	Tesk2	Tns1	Tsc1
GO_0034329 (CELL JUNCTION ASSEMBLY)	16 weeks depleted	1) Focal adhesion & cell-cell junctions (partial reversal)	Cluster 01	EM-associated	exclusive	55	0.030309	0.00225225	51				28	21.4286	Cd151	Cd9	Cdh1	Col17a1	Ctnna1	Dlc1	Epb4.1l5	Fn1	Gnpat	Itgb1	Itgb4	Jub	Jup	Krt14	Krt5	Lama3	Lamb3	Lamc1	Lamc2	Pard3	Pdpk1	Ptprk	Pxn	Sdc4	Smad3	Tesk2	Tns1	Vcl
KE_04530 (TIGHT JUNCTION)	16 weeks depleted	1) Focal adhesion & cell-cell junctions (partial reversal)	Cluster 01	EM-associated	exclusive	130	0.00399911	<0.00000001	52				68	7.35294	2900073G15Rik	Actg1	Actn4	Akt1	Akt2	Amotl1	B230120H23Rik	Cask	Cdk4	Cgn	Cldn1	Cldn10	Cldn23	Cldn3	Cldn4	Cldn7	Cldn8	Crb3	Csnk2a1	Csnk2a2	Csnk2b	Ctnna1	Cttn	Epb4.1	Epb4.1l1	Epb4.1l2	Exoc3	Exoc4	F11r	Gnai1	Gnai3	Hras1	Igsf5	Inadl	Jam2
NC_SIGNALING EVENTS MEDIATED BY FOCAL ADHESION KINASE	16 weeks depleted	1) Focal adhesion & cell-cell junctions (partial reversal)	Cluster 01	EM-associated	exclusive	57	0.00390069	<0.00000001	51	8 weeks enriched			29	10.3448	Arhgap26	Arhgef11	Arhgef7	Braf	Capn2	Ccnd1	Crk	Dock1	Grb7	Grlf1	Itgb1	Itgb5	Jun	Map2k1	Map2k4	Mapk1	Mapk8	Mapk9	Nck2	Pak1	Pik3ca	Ptpn21	Pxn	Rac1	Raf1	Rgnef	Rock2	Src	Vcl
GO_0005901 (CAVEOLA)	16 weeks depleted	1) Focal adhesion & cell-cell junctions (partial reversal)	null	EM-related	exclusive	59	0.0336352	0.0460022	32	8 weeks enriched			19	0	Atp1b3	Cav1	Cdh13	Cln3	Dlc1	Gnaq	Hdac6	Hk1	Igf1r	Insr	Ldlr	Lipe	Myof	Ptrf	Slc27a1	Slc2a1	Smpd2	Src	Tsc2
[truncated: 136 more columns]
